# Supplementary material for: Parental smoking and young adult offspring psychosis, depression and anxiety disorders and substance use disorder
Source: Eur J Public Health. 2022 Jan 29;32(2):254–60. doi: 10.1093/eurpub/ckac004 (PMC9090280; doi:10.1093/eurpub/ckac004)
Supplement: ckac004_Supplementary_Data [file ckac004_supplementary_data.zip]

Archive with 6 entries (5 files):
- ckac004-suppl_data/
- ckac004-suppl_data/ejph-2021-04-om-0500-File002.docx
- ckac004-suppl_data/ejph-2021-04-om-0500-File003.docx
- ckac004-suppl_data/ejph-2021-04-om-0500-File004.docx
- ckac004-suppl_data/ejph-2021-04-om-0500-File005.docx
- ckac004-suppl_data/ejph-2021-04-om-0500-File006.docx
